# Supplementary material for: Programmable Stapling Peptide Based on Sulfonium as Universal Vaccine Adjuvants for Multiple Types of Vaccines
Source: Adv Sci (Weinh). 2025 Jan 29;12(11):2409567. doi: 10.1002/advs.202409567 (PMC11923873; doi:10.1002/advs.202409567)
Supplement: Supplementary file 2 — Supporting Information [file ADVS-12-2409567-s002.xlsx]

## Sheet: Sheet1
	Sample	WBC (10^9/L)	NEU# (10^9/L)	LYMPH# (10^9/L)	MONO # (10^9/L)	EO# (10^9/L)	BASO# (10^9/L)	NEU% （%）	LYMPH% （%）	MONO % (%)	EO% （%）	BASO% （%）	RBC (10^12/L)	HGB (g/L)	HCT (%)	MCV (fL)	MCH (pg)	MCHC (g/L)	RDW-CV (%)	RDW-SD (fL)	PLT (10^9/L)	MPV (fL)	PDW ( fL)	PCT (%)
	Control-1	4.94	0.75	4.04	0.08	0.07	0	15.2	81.7	1.6	1.5	0	10.69	174	49	45.8	16.2	354	14.6	30.7	1009	5.4	15.4	0.54
	Control-2	6.06	0.85	5.06	0.13	0.02	0	14	83.5	2.1	0.4	0	10.71	167	48.3	45.1	15.6	346	14.6	30.1	964	5.4	16.1	0.524
	Control-3	6.15	0.85	5.1	0.1	0.1	0	13.8	82.9	1.6	1.7	0	10.16	165	46.9	46.1	16.2	352	14.4	30.4	608	6	16.5	0.365
	Control-4	5.72	0.86	4.71	0.12	0.03	0	15	82.3	2.1	0.6	0	11.18	178	50.5	45.2	15.9	352	14.9	31.3	956	6.1	16.3	0.581
	Average	5.7175	0.8275	4.7275	0.1075	0.055	0	14.5	82.6	1.85	1.05	0	10.685	171	48.675	45.55	15.975	351	14.625	30.625	884.25	5.725	16.075	0.5025
	SD	0.550417	0.0518813	0.490671	0.0221736	0.0369685	0	0.702377	0.774597	0.288675	0.645497	0	0.416853	6.0553	1.4975	0.479583	0.287228	3.4641	0.206155	0.512348	185.638	0.377492	0.478714	0.0947576
	HBsAg-1	5.06	0.72	4.19	0.08	0.07	0	14.3	82.7	1.7	1.3	0	10.81	171	49	45.3	15.8	350	14.8	30.8	908	6	16.1	0.544
	HBsAg-2	7.32	1.04	6.09	0.1	0.09	0	14.1	83.2	1.4	1.3	0	10.51	171	48.1	45.8	16.3	356	14.7	30.7	792	6	16.6	0.473
	HBsAg-3	7.45	1.08	6.14	0.16	0.07	0	14.5	82.4	2.1	1	0	10.6	172	48.9	46.1	16.3	353	14.3	30.1	925	5.6	16.2	0.52
	HBsAg-4	5.13	0.66	4.29	0.13	0.05	0	13	83.5	2.6	0.9	0	10.79	172	49.7	46	15.9	346	14.5	30.4	968	5.5	16.1	0.536
	Average	6.24	0.875	5.1775	0.1175	0.07	0	13.975	82.95	1.95	1.125	0	10.6775	171.5	48.925	45.8	16.075	351.25	14.575	30.5	898.25	5.775	16.25	0.51825
	SD	1.32351	0.215639	1.08349	0.035	0.0163299	0	0.670199	0.493288	0.519615	0.206155	0	0.146373	0.57735	0.655108	0.355903	0.262996	4.272	0.221736	0.316228	75.1992	0.262996	0.238048	0.0317739
	HBsAg-Al-1	4.37	0.98	3.19	0.12	0.08	0	22.3	72.9	2.8	2	0	10.7	174	48.3	45.1	16.3	361	14.6	30.4	1033	5.7	16.4	0.586
	HBsAg-Al-2	4.81	0.69	3.93	0.13	0.06	0	14.3	81.6	2.8	1.3	0	10.1	165	45.7	45.3	16.3	360	14.5	30.2	873	5.7	16.3	0.498
	HBsAg-Al-3	5.82	0.95	4.59	0.16	0.12	0	16.4	78.8	2.7	2.1	0	10.47	170	47.1	44.9	16.3	362	14.2	29.2	766	6.3	16.6	0.48
	HBsAg-Al-4	3.08	0.82	2.15	0.09	0.02	0	26.6	69.7	2.8	0.9	0	6.79	99	29.3	43.1	14.5	337	15.3	29.8	501	6.6	16.2	0.332
	Average	4.52	0.86	3.465	0.125	0.07	0	19.9	75.75	2.775	1.575	0	9.515	152	42.6	44.6	15.85	355	14.65	29.9	793.25	6.075	16.375	0.474
	SD	1.13581	0.132916	1.04669	0.0288675	0.0416333	0	5.60535	5.42371	0.05	0.57373	0	1.8334	35.5246	8.9301	1.01325	0.9	12.0277	0.465475	0.52915	223.601	0.45	0.170783	0.105388
	HBsAg-M-CP-1	4.55	0.66	3.78	0.07	0.04	0	14.4	83	1.6	1	0	10.4	168	47.9	46.1	16.2	351	14.6	30.8	849	6	16.5	0.51
	HBsAg-M-CP-2	4.59	0.47	3.95	0.08	0.09	0	10.3	86	1.8	1.9	0	10.27	166	47.3	46.1	16.2	352	15	31.8	949	5.6	16	0.527
	HBsAg-M-CP-3	5.7	0.77	4.81	0.1	0.02	0	13.5	84.3	1.9	0.3	0	10.5	171	47.7	45.5	16.2	357	14.9	31.1	1017	5.4	16	0.551
	HBsAg-M-CP-4	5.17	0.48	4.51	0.07	0.11	0	9.2	87.2	1.3	2.3	0	10.38	168	47.4	45.6	16.2	354	14.5	30.5	994	5.7	16.2	0.567
	Average	5.0025	0.595	4.2625	0.08	0.065	0	11.85	85.125	1.65	1.375	0	10.3875	168.25	47.575	45.825	16.2	353.5	14.75	31.05	952.25	5.675	16.175	0.53875
	SD	0.54451	0.145717	0.480095	0.0141421	0.0420317	0	2.49332	1.85	0.264575	0.899537	0	0.0942956	2.06155	0.275379	0.320156	0	2.64575	0.238048	0.556776	74.4015	0.25	0.236291	0.0252504
